# Supplementary material for: An integrated multi-tissue approach for endometriosis candidate biomarkers: a systematic review
Source: Reprod Biol Endocrinol. 2024 Feb 10;22:21. doi: 10.1186/s12958-023-01181-8 (PMC10858544; doi:10.1186/s12958-023-01181-8)
Supplement: Supplementary file 2 — Additional file 2: Additional Table 1. References of the 447 selected articles [file 12958_2023_1181_MOESM2_ESM.xlsx]

## Sheet: 447 kept
Additional Table 1: References of the 447 selected articles
Database	Publication Year	Journal Abbreviation	DOI
Pubmed	2022	Genes (Basel)	doi: 10.3390/genes13081352
Pubmed	2022	Biomolecules	doi: 10.3390/biom12081144
Pubmed	2022	J Proteomics	doi: 10.1016/j.jprot.2022.104680
Pubmed	2022	Dis Markers	doi: 10.1155/2022/9345858
Pubmed	2022	BMC Womens Health	doi: 10.1186/s12905-022-01850-7
Pubmed	2022	J Trace Elem Med Biol	doi: 10.1016/j.jtemb.2022.127017
Pubmed	2022	BMC Womens Health	doi: 10.1186/s12905-022-01827-6
Pubmed	2022	J Gynecol Obstet Hum Reprod	doi: 10.1016/j.jogoh.2022.102423
Pubmed	2022	Int J Mol Sci	doi: 10.3390/ijms23105614
Pubmed	2022	BMC Med	doi: 10.1186/s12916-022-02359-4
Pubmed	2022	Sci Rep	doi: 10.1038/s41598-022-09386-4
Pubmed	2022	Am J Reprod Immunol	doi: 10.1111/aji.13533
Pubmed	2022	Reprod Biomed Online	doi: 10.1016/j.rbmo.2021.11.019
Pubmed	2022	Hum Mol Genet	doi: 10.1093/hmg/ddac062
Pubmed	2022	Biomed Res Int	doi: 10.1155/2022/9911472
Pubmed	2022	Sci Rep	doi: 10.1038/s41598-022-07771-7
Pubmed	2022	J Zhejiang Univ Sci B	doi: 10.1631/jzus.B2100502
Pubmed	2022	Biomed Res Int	doi: 10.1155/2022/7053521
Pubmed	2022	Reprod Biomed Online	doi: 10.1016/j.rbmo.2021.11.006
Pubmed	2022	Reprod Sci	doi: 10.1007/s43032-021-00766-1
Pubmed	2022	Reprod Sci	doi: 10.1007/s43032-021-00562-x
Pubmed	2022	Aging (Albany NY)	doi: 10.18632/aging.203799
Pubmed	2022	Reprod Biomed Online	doi: 10.1016/j.rbmo.2021.06.030
Pubmed	2022	Environ Int	doi: 10.1016/j.envint.2021.106926
Pubmed	2022	Mol Cell Endocrinol	doi: 10.1016/j.mce.2021.111481
Pubmed	2022	J Womens Health (Larchmt)	doi: 10.1089/jwh.2021.0044
EMBASE (not medline)	2022	Front Oncol	doi: 10.3389/fonc.2022.896152
EMBASE (not medline)	2022	J Pers Med	doi: 10.3390/jpm12060852
EMBASE (not medline)	2022	Front Genet	doi: 10.3389/fgene.2022.828238
EMBASE (not medline)	2022	J Clin Med	doi: 10.3390/jcm11030612
EMBASE (not medline)	2022	Pharmgenomics Pers Med	doi: 10.2147/PGPM.S354957
Pubmed	2021	Front Cell Infect Microbiol	doi: 10.3389/fcimb.2021.788836
Pubmed	2021	Iran J Allergy Asthma Immunol	doi: 10.18502/ijaai.v20i6.8025
Pubmed	2021	Genet Test Mol Biomarkers	doi: 10.1089/gtmb.2020.0152
Pubmed	2021	Int J Mol Sci	doi: 10.3390/ijms22115827
Pubmed	2021	Ann Palliat Med.	doi: 10.21037/apm-21-481.
Pubmed	2021	Aging (Albany NY).	doi: 10.18632/aging.202937.
Pubmed	2021	J Minim Invasive Gynecol.	doi: 10.1016/j.jmig.2021.03.011.
Pubmed	2021	Int J Mol Sci.	doi: 10.3390/ijms22052295
Pubmed	2021	Cells.	doi: 10.3390/cells10030487.
Pubmed	2021	J Gynecol Obstet Hum Reprod.	doi: 10.1016/j.jogoh.2021.102092.
Pubmed	2021	J Obstet Gynaecol Res.	doi: 10.1111/jog.14654.
Pubmed	2021	J Cell Mol Med.	doi: 10.1111/jcmm.16261
Pubmed	2021	J Gynecol Obstet Hum Reprod	doi: 10.1016/j.jogoh.2020.102043.
Pubmed	2021	J Gynecol Obstet Hum Reprod.	doi: 10.1016/j.jogoh.2020.101895.
Pubmed	2021	Pain.	doi: 10.1097/j.pain.0000000000001949.
Pubmed	2021	Reprod Sci.	doi: 10.1007/s43032-020-00415-z.
Pubmed	2021	Medicine (Baltimore).	doi: 10.1097/MD.0000000000023348
Pubmed	2021	Reprod Sci.	doi: 10.1007/s43032-020-00383-4.
Pubmed	2021	Reprod Sci.	doi: 10.1007/s43032-020-00370-9.
Pubmed	2021	Reprod Biomed Online	doi: 10.1016/j.rbmo.2020.09.012
Pubmed	2021	J Obstet Gynaecol.	doi: 10.1080/01443615.2020.1803245.
Pubmed	2021	Reprod Sci	doi: 10.1007/s43032-020-00350-z.
EMBASE (not medline)	2021	World J Clin Cases	doi: 10.12998/wjcc.v7.i16.2155
EMBASE (not medline)	2021	Ann Transl Med	doi: 10.21037/atm-20-4546
EMBASE (not medline)	2021	Ann Transl Med	doi: 10.21037/atm-20-2897
EMBASE (not medline)	2021	Front Genet	doi: 10.3389/fgene.2021.580190
EMBASE (not medline)	2021	World J Clin Cases	doi: 10.12998/wjcc.v9.i35.10805
Pubmed	2020	Am J Pathol	10.1016/j.ajpath.2019.09.008
Pubmed	2020	Am J Obstet Gynecol	10.1016/j.ajog.2020.02.050
Pubmed	2020	Reprod Sci	10.1007/s43032-019-00060-1
Pubmed	2020	Reprod Sci	10.1007/s43032-019-00124-2
Pubmed	2020	Fertil Steril	10.1016/j.fertnstert.2019.09.032
Pubmed	2020	Reprod Sci	10.1007/s43032-019-00081-w
Pubmed	2020	Dis Markers	10.1155/2020/2456340
Pubmed	2020	Reprod Sci	10.1007/s43032-020-00219-1
Pubmed	2020	Exp Cell Res	10.1016/j.yexcr.2020.111815
Pubmed	2020	Sci Rep	10.1038/s41598-020-65606-9
Pubmed	2020	PLoS One	10.1371/journal.pone.0238043
Pubmed	2020	Reprod Sci	10.1007/s43032-019-00042-3
Pubmed	2020	Environ Pollut	10.1016/j.envpol.2020.114066
Pubmed	2020	Sci Rep	10.1038/s41598-020-58362-3
Pubmed	2020	Arch Gynecol Obstet	10.1007/s00404-020-05611-5
Pubmed	2020	Medicine (Baltimore)	10.1097/MD.0000000000023348
EMBASE (not medline)	2020	Ann. Trop. Med. Public Health	10.36295/ASRO.2020.231440
EMBASE (not medline)	2020	J. Clin. Med.	10.3390/jcm9093035
EMBASE (not medline)	2020	Int. J. Reprod. Biomed.	10.18502/ijrm.v13i5.7155
EMBASE (not medline)	2020	Obstet. Gynecol. Int.	10.1155/2020/6290693
Pubmed	2020	Aging (Albany NY)	doi: 10.18632/aging.202163
Pubmed	2020	Clin Ter.	doi: 10.7417/CT.2020.2266.
Pubmed	2020	Biomed Res Int.	doi: 10.1155/2020/5208279.
Pubmed	2020	Reprod Biomed Online.	doi: 10.1016/j.rbmo.2020.09.002.
Pubmed	2020	J Assist Reprod Genet.	doi: 10.1007/s10815-020-01965-6.
Pubmed	2020	J Assist Reprod Genet.	doi: 10.1007/s10815-020-01905-4
Pubmed	2020	Proc Natl Acad Sci U S A.	doi: 10.1073/pnas.1920037117.
Pubmed	2020	BMC Womens Health.	doi: 10.1186/s12905-020-01051-0.
Pubmed	2020	Cells.	doi: 10.3390/cells9081813.
Pubmed	2020	Reprod Sci	doi: 10.1007/s43032-020-00148-z.
Pubmed	2020	Am J Reprod Immunol.	doi: 10.1111/aji.13296.
Pubmed	2020	Fertil Steril.	doi: 10.1016/j.fertnstert.2020.01.026.
Pubmed	2020	Reprod Sci.	doi: 10.1007/s43032-019-00129-x.
Pubmed	2020	Int J Mol Sci.	doi: 10.3390/ijms21103515.
Pubmed	2020	Clin Biochem.	doi: 10.1016/j.clinbiochem.2020.04.005.
Pubmed	2020	Am J Reprod Immunol.	doi: 10.1111/aji.13236.
Pubmed	2020	Am J Obstet Gynecol.	doi: 10.1016/j.ajog.2020.02.050.
Pubmed	2020	Scand J Clin Lab Invest.	doi: 10.1080/00365513.2020.1728785.
Pubmed	2020	J Reprod Immunol.	doi: 10.1016/j.jri.2020.103090.
Pubmed	2020	Biomark Med.	doi: 10.2217/bmm-2019-0451.
Pubmed	2020	Immunol Invest.	doi: 10.1080/08820139.2019.1693592.
Pubmed	2020	J Cell Biochem	doi: 10.1002/jcb.29406.
Pubmed	2019	Gynecol Endocrinol	10.1080/09513590.2018.1499090
Pubmed	2019	JBRA Assist Reprod	10.5935/1518-0557.20190020
Pubmed	2019	Hum Reprod	10.1093/humrep/dez116
Pubmed	2019	J Reprod Immunol	10.1016/j.jri.2019.102615
Pubmed	2019	Biomark Med	10.2217/bmm-2018-0419
Pubmed	2019	J Obstet Gynaecol Res	10.1111/jog.14001
Pubmed	2019	Int J Gynaecol Obstet	10.1002/ijgo.12691
Pubmed	2019	Redox Rep	10.1080/13510002.2019.1632603
Pubmed	2019	Med Sci Monit	10.12659/MSM.912787
Pubmed	2019	Am J Reprod Immunol	10.1111/aji.13149
Pubmed	2019	Proteomics Clin Appl	10.1002/prca.201800153
Pubmed	2019	J Obstet Gynaecol Res	10.1111/jog.13938
Pubmed	2019	J Clin Endocrinol Metab	10.1210/jc.2018-01464
Pubmed	2019	Biomed Res Int	10.1155/2019/3673060
Pubmed	2019	Eur J Obstet Gynecol Reprod Biol	10.1016/j.ejogrb.2019.01.018
Pubmed	2019	Gynecol Endocrinol	10.1080/09513590.2018.1554034
Pubmed	2019	Rev Assoc Med Bras (1992)	10.1590/1806-9282.65.3.336
Pubmed	2019	Bratisl Lek Listy	10.4149/BLL_2019_153
Pubmed	2019	Am J Reprod Immunol	10.1111/aji.13078
Pubmed	2019	J Obstet Gynaecol	10.1080/01443615.2019.1584889
Pubmed	2019	Appl Immunohistochem Mol Morphol	10.1097/PAI.0000000000000663
Pubmed	2019	Int J Mol Sci	10.3390/ijms20153740
Pubmed	2019	Sci Rep	10.1038/s41598-019-52899-8
Pubmed	2019	Mol Biol Rep	10.1007/s11033-019-04753-3
Pubmed	2019	J Proteomics	10.1016/j.jprot.2019.103398
Pubmed	2019	BMC Womens Health	10.1186/s12905-019-0860-9
Pubmed	2019	Stem Cell Res Ther	10.1186/s13287-019-1388-5
Pubmed	2019	Mol Cell Endocrinol	10.1016/j.mce.2019.110486
Pubmed	2019	PLoS One	10.1371/journal.pone.0227043
Pubmed	2019	Medicine (Baltimore)	10.1097/MD.0000000000016695
Pubmed	2019	Reprod Biol Endocrinol	10.1186/s12958-019-0538-z
Pubmed	2019	Sci Rep	10.1038/s41598-019-45785-w
Pubmed	2019	Mol Reprod Dev	10.1002/mrd.23221
Pubmed	2019	Gynecol Endocrinol	10.1080/09513590.2018.1519787
Pubmed	2019	Hum Reprod	10.1093/humrep/dey336
Pubmed	2019	Am J Reprod Immunol	10.1111/aji.13067
EMBASE (not medline)	2019	Clin. Mass Spectrom.	10.1016/j.clinms.2019.05.007
EMBASE (not medline)	2019	Stem Cells Intl.	10.1155/2019/6183796
Pubmed	2018	Fertil Steril	10.1016/j.fertnstert.2018.06.028
Pubmed	2018	Stem Cells	10.1002/stem.2804
Pubmed	2018	Medicine (Baltimore)	10.1097/MD.0000000000010853
Pubmed	2018	Reprod Biomed Online	10.1016/j.rbmo.2018.05.007
Pubmed	2018	Reprod Sci	10.1177/1933719118768704
Pubmed	2018	Fertil Steril	10.1016/j.fertnstert.2018.02.004
Pubmed	2018	Chin Med J (Engl)	10.4103/0366-6999.226070
Pubmed	2018	Reprod Sci	10.1177/1933719117734319
Pubmed	2018	Gene	10.1016/j.gene.2018.06.046
Pubmed	2018	Fertil Steril	10.1016/j.fertnstert.2018.02.138
Pubmed	2018	Reprod Sci	10.1177/1933719117715123
Pubmed	2018	Biomark Med	10.2217/bmm-2017-0426
Pubmed	2018	Int J Gynaecol Obstet	10.1002/ijgo.12392
Pubmed	2018	J Reprod Immunol	10.1016/j.jri.2018.07.006
Pubmed	2018	Gynecol Endocrinol	10.1080/09513590.2017.1380188
Pubmed	2018	Reprod Biol Endocrinol	10.1186/s12958-018-0360-z
Pubmed	2018	Gynecol Endocrinol	10.1080/09513590.2017.1409717
Pubmed	2018	Reprod Biomed Online	10.1016/j.rbmo.2017.11.010
Pubmed	2018	Sci Rep	10.1038/s41598-018-23954-7
Pubmed	2018	Gynecol Obstet Invest	10.1159/000475664
Pubmed	2018	Exp Biol Med (Maywood)	10.1177/1535370217742600
Pubmed	2018	Reprod Sci	10.1177/1933719117718275
Pubmed	2018	Am J Reprod Immunol	10.1111/aji.12794
Pubmed	2018	Mol Genet Genomics	10.1007/s00438-017-1404-3
Pubmed	2018	Ann Agric Environ Med	10.26444/aaem/75802
Pubmed	2018	Cell Rep	10.1016/j.celrep.2018.07.037
Pubmed	2018	Hum Reprod	10.1093/humrep/dey241
Pubmed	2018	J Steroid Biochem Mol Biol	10.1016/j.jsbmb.2017.12.001
Pubmed	2018	Fertil Steril	10.1016/j.fertnstert.2017.11.036
Pubmed	2018	Mediators Inflamm	10.1155/2018/7041342
Pubmed	2018	Reprod Biol Endocrinol	10.1186/s12958-018-0385-3
Pubmed	2018	Am J Pathol	10.1016/j.ajpath.2018.03.004
EMBASE (not medline)	2018	Cell J.	10.22074/cellj.2018.4915
EMBASE (not medline)	2018	Front. Physiol.	10.3389/fphys.2018.00014
Pubmed	2017	Med Sci Monit	10.12659/msm.905226
Pubmed	2017	Eur J Obstet Gynecol Reprod Biol	10.1016/j.ejogrb.2017.04.027
Pubmed	2017	Fertil Steril	10.1016/j.fertnstert.2016.12.032
Pubmed	2017	Fertil Steril	10.1016/j.fertnstert.2017.03.013
Pubmed	2017	Biomed Res Int	10.1155/2017/9857196
Pubmed	2017	Chin Med J (Engl)	10.4103/0366-6999.215325
Pubmed	2017	J Clin Endocrinol Metab	10.1210/jc.2016-2076
Pubmed	2017	J Obstet Gynaecol	10.1080/01443615.2016.1239071
Pubmed	2017	Cancer Genomics Proteomics	10.21873/cgp.20055
Pubmed	2017	Acta Obstet Gynecol Scand	10.1111/aogs.13179
Pubmed	2017	J Obstet Gynaecol Res	10.1111/jog.13333
Pubmed	2017	Reprod Sci	10.1177/1933719116653677
Pubmed	2017	Reprod Sci	10.1177/1933719116657190
Pubmed	2017	Reprod Biomed Online	10.1016/j.rbmo.2017.06.021
Pubmed	2017	J Immunol Res	10.1155/2017/3175394
Pubmed	2017	Int Immunopharmacol	10.1016/j.intimp.2017.03.026
Pubmed	2017	Int Arch Occup Environ Health	10.1007/s00420-016-1171-1
Pubmed	2017	Reprod Sci	10.1177/1933719116653676
Pubmed	2017	Reprod Sci	10.1177/1933719117692042
Pubmed	2017	Eur J Obstet Gynecol Reprod Biol	10.1016/j.ejogrb.2016.12.002
Pubmed	2017	Hum Reprod	10.1093/humrep/dew319
Pubmed	2017	Fertil Steril	10.1016/j.fertnstert.2017.08.018
Pubmed	2017	Hum Reprod	10.1093/humrep/dex028
Pubmed	2017	Biomark Med	10.2217/bmm-2016-0327
Pubmed	2017	Fertil Steril	10.1016/j.fertnstert.2017.09.008
Pubmed	2017	Bull Exp Biol Med	10.1007/s10517-017-3656-7
Pubmed	2017	J Xray Sci Technol	10.3233/XST-17286
Pubmed	2017	J Obstet Gynaecol Res	10.1111/jog.13466
Pubmed	2017	Rev Bras Ginecol Obstet	10.1055/s-0037-1604097
Pubmed	2017	Gynecol Obstet Invest	10.1159/000445293
EMBASE (not medline)	2017	Int. J. Womens Health	10.2147/IJWH.S141021
EMBASE (not medline)	2017	Biomed. Rep.	10.3892/br.2017.902
Pubmed	2016	Fertil Steril	10.1016/j.fertnstert.2016.07.005
Pubmed	2016	Fertil Steril	10.1016/j.fertnstert.2016.04.013
Pubmed	2016	J Endocrinol Invest	10.1007/s40618-016-0435-7
Pubmed	2016	Fertil Steril	10.1016/j.fertnstert.2016.09.014
Pubmed	2016	Eur J Obstet Gynecol Reprod Biol	10.1016/j.ejogrb.2016.02.025
Pubmed	2016	Eur J Obstet Gynecol Reprod Biol	10.1016/j.ejogrb.2016.02.027
Pubmed	2016	Reprod Sci	10.1177/1933719116641761
Pubmed	2016	Reprod Sci	10.1177/1933719116649711
Pubmed	2016	Ann Clin Biochem	10.1177/0004563215626458
Pubmed	2016	Cell Tissue Res	10.1007/s00441-016-2428-4
Pubmed	2016	Fertil Steril	10.1016/j.fertnstert.2015.09.003
Pubmed	2016	J Reprod Immunol	10.1016/j.jri.2016.01.005
Pubmed	2016	Int J Gynecol Cancer	10.1097/IGC.0000000000000579
Pubmed	2016	J Steroid Biochem Mol Biol	10.1016/j.jsbmb.2016.02.023
Pubmed	2016	Gynecol Endocrinol	10.1080/09513590.2016.1190329
Pubmed	2016	Fertil Steril	10.1016/j.fertnstert.2015.11.047
Pubmed	2016	Fertil Steril	10.1016/j.fertnstert.2015.12.016
Pubmed	2016	Int J Gynaecol Obstet	10.1016/j.ijgo.2016.01.018
Pubmed	2016	Fertil Steril	10.1016/j.fertnstert.2015.10.024
Pubmed	2016	Gynecol Obstet Invest	10.1159/000443956
Pubmed	2016	Sci Rep	10.1038/srep26117
Pubmed	2016	Hum Reprod	10.1093/humrep/dew163
Pubmed	2016	J Cell Physiol	10.1002/jcp.25410
Pubmed	2016	J Minim Invasive Gynecol	10.1016/j.jmig.2016.01.025
Pubmed	2016	Hum Reprod	10.1093/humrep/dew223
Pubmed	2015	Chin Med J (Engl)	10.4103/0366-6999.166022
Pubmed	2015	Chin Med J (Engl)	10.4103/0366-6999.151108
Pubmed	2015	Fertil Steril	10.1016/j.fertnstert.2015.02.013
Pubmed	2015	J Assist Reprod Genet	10.1007/s10815-015-0523-1
Pubmed	2015	Immunol Lett	10.1016/j.imlet.2015.05.002
Pubmed	2015	Twin Res Hum Genet	10.1017/thg.2015.61
Pubmed	2015	Eur J Obstet Gynecol Reprod Biol	10.1016/j.ejogrb.2015.05.008
Pubmed	2015	Reprod Sci	10.1177/1933719115592709
Pubmed	2015	Gynecol Endocrinol	10.3109/09513590.2015.1101436
Pubmed	2015	J Mol Diagn	10.1016/j.jmoldx.2015.01.006
Pubmed	2015	Reprod Sci	10.1177/1933719115574341
Pubmed	2015	J Int Med Res	10.1177/0300060515583076
Pubmed	2015	Hum Reprod	10.1093/humrep/dev025
Pubmed	2015	J Ovarian Res	10.1186/s13048-015-0193-8
Pubmed	2015	Reprod Sci	10.1177/1933719115592711
Pubmed	2015	J Assist Reprod Genet	10.1007/s10815-014-0356-3
Pubmed	2015	Syst Biol Reprod Med	10.3109/19396368.2015.1037025
Pubmed	2015	Biomed Res Int	10.1155/2015/808146
Pubmed	2015	J Assist Reprod Genet	10.1007/s10815-015-0592-1
Pubmed	2015	Fertil Steril	10.1016/j.fertnstert.2015.06.029
Pubmed	2015	Fertil Steril	10.1016/j.fertnstert.2015.07.1149
Pubmed	2015	Am J Reprod Immunol	10.1111/aji.12331
Pubmed	2015	J Minim Invasive Gynecol	10.1016/j.jmig.2014.10.013
Pubmed	2015	Ginekol Pol	10.17772/gp/2416
Pubmed	2015	Hum Reprod	10.1093/humrep/dev259
Pubmed	2015	Acta Med Okayama	10.18926/AMO/53559
Pubmed	2015	J Proteomics	10.1016/j.jprot.2014.10.021
Pubmed	2015	Reprod Sci	10.1177/1933719114553064
Pubmed	2015	Reprod Sci	10.1177/1933719114549843
Pubmed	2015	Arch Gynecol Obstet	10.1007/s00404-014-3419-x
Pubmed	2015	Hum Fertil (Camb)	10.3109/14647273.2014.922705
Pubmed	2015	Hum Reprod	10.1093/humrep/deu290
Pubmed	2015	J Minim Invasive Gynecol	10.1016/j.jmig.2013.06.003
Pubmed	2015	Reprod Sci	10.1177/1933719114542011
Pubmed	2015	Arch Gynecol Obstet	10.1007/s00404-014-3379-1
Pubmed	2015	Eur J Histochem	10.4081/ejh.2015.2570
Pubmed	2015	Reprod Biol Endocrinol	10.1186/s12958-015-0063-7
Pubmed	2015	Gynecol Endocrinol	10.3109/09513590.2014.975690
Pubmed	2015	Reprod Sci	10.1177/1933719115585146
Pubmed	2015	J Reprod Immunol	10.1016/j.jri.2015.01.003
Pubmed	2015	Reprod Sci	10.1177/1933719114556478
Pubmed	2014	Reprod Sci	10.1177/1933719114527353
Pubmed	2014	Fertil Steril	10.1016/j.fertnstert.2014.01.052
Pubmed	2014	Arch Gynecol Obstet	10.1007/s00404-014-3163-2
Pubmed	2014	J Cell Physiol	10.1002/jcp.24620
Pubmed	2014	J Clin Endocrinol Metab	10.1210/jc.2014-1340
Pubmed	2014	Fertil Steril	10.1016/j.fertnstert.2014.07.1237
Pubmed	2014	Mol Med Rep	10.3892/mmr.2014.2294
Pubmed	2014	Eur J Obstet Gynecol Reprod Biol	10.1016/j.ejogrb.2014.03.012
Pubmed	2014	Mol Med Rep	10.3892/mmr.2014.2291
Pubmed	2014	Eur J Obstet Gynecol Reprod Biol	10.1016/j.ejogrb.2014.04.037
Pubmed	2014	Gynecol Endocrinol	10.3109/09513590.2014.887671
Pubmed	2014	Gynecol Obstet Invest	10.1159/000362272
Pubmed	2014	Biomed Pharmacother	10.1016/j.biopha.2014.08.005
Pubmed	2014	Eur J Obstet Gynecol Reprod Biol	10.1016/j.ejogrb.2014.10.032
Pubmed	2014	Fertil Steril	10.1016/j.fertnstert.2014.03.053
Pubmed	2014	J Ovarian Res	10.1186/1757-2215-7-17
Pubmed	2014	Mediators Inflamm	10.1155/2014/120673
Pubmed	2014	Eur J Obstet Gynecol Reprod Biol	10.1016/j.ejogrb.2014.03.011
Pubmed	2014	Sci Transl Med	10.1126/scitranslmed.3007988
Pubmed	2014	Gynecol Endocrinol	10.3109/09513590.2014.943718
Pubmed	2014	Reprod Fertil Dev	10.1071/RD12258
Pubmed	2014	Gynecol Endocrinol	10.3109/09513590.2014.898055
Pubmed	2014	Hum Reprod	10.1093/humrep/det438
Pubmed	2014	Gynecol Endocrinol	10.3109/09513590.2014.943728
Pubmed	2014	Hum Reprod	10.1093/humrep/deu146
Pubmed	2014	Mol Hum Reprod	10.1093/molehr/gau044
Pubmed	2014	Biomarkers	10.3109/1354750X.2013.863973
Pubmed	2014	Fertil Steril	10.1016/j.fertnstert.2014.07.005
Pubmed	2014	Reprod Biol Endocrinol	10.1186/1477-7827-12-42
Pubmed	2014	J Assist Reprod Genet	10.1007/s10815-014-0237-9
Pubmed	2013	Int J Mol Med	10.3892/ijmm.2013.1325
Pubmed	2013	Gynecol Endocrinol	10.3109/09513590.2013.769516
Pubmed	2013	Acta Obstet Gynecol Scand	10.1111/aogs.12210
Pubmed	2013	Int J Gynecol Pathol	10.1097/PGP.0b013e31825b0585
Pubmed	2013	Biol Reprod	10.1095/biolreprod.112.103598
Pubmed	2013	Hum Reprod	10.1093/humrep/des454
Pubmed	2013	Arch Gynecol Obstet	10.1007/s00404-013-2822-z
Pubmed	2013	Reprod Sci	10.1177/1933719113488452
Pubmed	2013	Hum Reprod	10.1093/humrep/det274
Pubmed	2013	Reprod Sci	10.1177/1933719112466301
Pubmed	2013	J Clin Endocrinol Metab	10.1210/jc.2012-3010
Pubmed	2013	Pathology	10.1097/PAT.0b013e3283650ad7
Pubmed	2013	Arch Gynecol Obstet	10.1007/s00404-013-2828-6
Pubmed	2013	Am J Reprod Immunol	10.1111/aji.12034
Pubmed	2013	J Clin Endocrinol Metab	10.1210/jc.2012-2415
Pubmed	2013	Reprod Sci	10.1177/1933719112451146
Pubmed	2013	Eur J Obstet Gynecol Reprod Biol	10.1016/j.ejogrb.2012.12.043
Pubmed	2013	Am J Obstet Gynecol	10.1016/j.ajog.2012.12.004
Pubmed	2013	PLoS One	10.1371/journal.pone.0080630
Pubmed	2013	Reprod Sci	10.1177/1933719112459234
Pubmed	2013	Arch Gynecol Obstet	10.1007/s00404-013-2829-5
Pubmed	2013	Hum Reprod	10.1093/humrep/des346
Pubmed	2013	Arch Gynecol Obstet	10.1007/s00404-012-2539-4
Pubmed	2013	Fertil Steril	10.1016/j.fertnstert.2013.03.006
Pubmed	2012	Mod Pathol	10.1038/modpathol.2011.217
Pubmed	2012	Med Sci Monit	10.12659/msm.882879
Pubmed	2012	Genet Test Mol Biomarkers	10.1089/gtmb.2011.0295
Pubmed	2012	Arch Gynecol Obstet	10.1007/s00404-011-2122-4
Pubmed	2012	Hum Reprod	10.1093/humrep/des152
Pubmed	2012	Hum Reprod	10.1093/humrep/der410
Pubmed	2012	Hum Reprod	10.1093/humrep/des234
Pubmed	2012	J Obstet Gynaecol Res	10.1111/j.1447-0756.2012.01860.x
Pubmed	2012	Genet Test Mol Biomarkers	10.1089/gtmb.2011.0112
Pubmed	2012	Fertil Steril	10.1016/j.fertnstert.2012.03.052
Pubmed	2012	Hum Reprod	10.1093/humrep/des127
Pubmed	2012	Gynecol Oncol	10.1016/j.ygyno.2012.08.013
Pubmed	2012	Mol Biosyst	10.1039/c2mb25353d
Pubmed	2012	Arch Physiol Biochem	10.3109/13813455.2012.687003
Pubmed	2012	Hum Reprod	10.1093/humrep/des055
Pubmed	2012	Hum Reprod	10.1093/humrep/der345
Pubmed	2012	Reprod Sci	10.1177/1933719111413300
Pubmed	2012	Mol Hum Reprod	10.1093/molehr/gar079
Pubmed	2012	Am J Reprod Immunol	10.1111/j.1600-0897.2012.01173.x
Pubmed	2012	PLoS One	10.1371/journal.pone.0040668
Pubmed	2012	Eur J Obstet Gynecol Reprod Biol	10.1016/j.ejogrb.2012.06.034
Pubmed	2012	Hum Reprod	10.1093/humrep/der442
Pubmed	2011	Bull Exp Biol Med	10.1007/s10517-011-1463-0
Pubmed	2011	Fertil Steril	10.1016/j.fertnstert.2010.05.016
Pubmed	2011	J Assist Reprod Genet	10.1007/s10815-011-9573-1
Pubmed	2011	Int J Immunogenet	10.1111/j.1744-313X.2011.01000.x
Pubmed	2011	J Reprod Immunol	10.1016/j.jri.2011.04.012
Pubmed	2011	Fertil Steril	10.1016/j.fertnstert.2010.06.084
Pubmed	2011	J Steroid Biochem Mol Biol	10.1016/j.jsbmb.2011.03.010
Pubmed	2011	Fertil Steril	10.1016/j.fertnstert.2010.10.029
Pubmed	2011	Gynecol Obstet Invest	10.1159/000320752
Pubmed	2011	Fertil Steril	10.1016/j.fertnstert.2010.11.066
Pubmed	2011	Reprod Biol Endocrinol	10.1186/1477-7827-9-113
Pubmed	2011	Fertil Steril	10.1016/j.fertnstert.2011.02.019
Pubmed	2011	Fertil Steril	10.1016/j.fertnstert.2010.08.006
Pubmed	2011	Fertil Steril	10.1016/j.fertnstert.2011.03.061
Pubmed	2011	Hum Reprod	10.1093/humrep/der264
Pubmed	2011	J Int Med Res	10.1177/147323001103900406
Pubmed	2011	J Reprod Immunol	10.1016/j.jri.2011.05.008
Pubmed	2010	Fertil Steril	10.1016/j.fertnstert.2010.02.040
Pubmed	2010	Fertil Steril	10.1016/j.fertnstert.2009.10.065
Pubmed	2010	Fertil Steril	10.1016/j.fertnstert.2009.02.019
Pubmed	2010	Fertil Steril	10.1016/j.fertnstert.2009.01.141
Pubmed	2010	Gynecol Endocrinol	10.3109/09513590.2010.487585
Pubmed	2010	Hum Reprod	10.1093/humrep/dep425
Pubmed	2010	Hum Reprod	10.1093/humrep/deq240
Pubmed	2010	Fertil Steril	10.1016/j.fertnstert.2010.03.008
Pubmed	2010	Hum Reprod	10.1093/humrep/dep379
Pubmed	2010	J Mol Endocrinol	10.1677/JME-09-0177
Pubmed	2010	Fertil Steril	10.1016/j.fertnstert.2009.08.061
Pubmed	2010	Gynecol Obstet Invest	10.1159/000261017
Pubmed	2010	Fertil Steril	10.1016/j.fertnstert.2009.01.072
Pubmed	2010	Fertil Steril	10.1016/j.fertnstert.2009.10.038
Pubmed	2010	Fertil Steril	10.1016/j.fertnstert.2008.12.121
Pubmed	2010	Fertil Steril	10.1016/j.fertnstert.2010.04.054
Pubmed	2010	Hum Reprod	10.1093/humrep/deq102
Pubmed	2009	Fertil Steril	10.1016/j.fertnstert.2009.05.022
Pubmed	2009	Hum Reprod	10.1093/humrep/den483
Pubmed	2009	Fertil Steril	10.1016/j.fertnstert.2007.11.060
Pubmed	2009	Fertil Steril	10.1016/j.fertnstert.2009.04.025
Pubmed	2009	J Reprod Immunol	10.1016/j.jri.2008.12.005
Pubmed	2009	Fertil Steril	10.1016/j.fertnstert.2008.02.121
Pubmed	2009	Am J Reprod Immunol	10.1111/j.1600-0897.2009.00728.x
Pubmed	2009	Fertil Steril	10.1016/j.fertnstert.2007.12.007
Pubmed	2009	Biomarkers	10.3109/13547500903183970
Pubmed	2009	Reprod Biomed Online	10.1016/s1472-6483(10)60100-9
Pubmed	2009	Am J Reprod Immunol	10.1111/j.1600-0897.2009.00692.x
Pubmed	2009	Fertil Steril	10.1016/j.fertnstert.2008.08.078
Pubmed	2009	Hum Reprod	10.1093/humrep/den450
Pubmed	2009	Hum Reprod	10.1093/humrep/den416
Pubmed	2009	Hum Reprod	10.1093/humrep/dep195
Pubmed	2009	Fertil Steril	10.1016/j.fertnstert.2007.11.021
Pubmed	2009	Gynecol Obstet Invest	10.1159/000167798
Pubmed	2009	J Mol Histol	10.1007/s10735-009-9212-7
Pubmed	2009	Fertil Steril	10.1016/j.fertnstert.2007.11.075
Pubmed	2009	Hum Reprod	10.1093/humrep/dep283
Pubmed	2008	Fertil Steril	10.1016/j.fertnstert.2007.05.051
Pubmed	2008	Reprod Biomed Online	10.1016/s1472-6483(10)60604-9
Pubmed	2008	Int J Gynaecol Obstet	10.1016/j.ijgo.2008.01.018
Pubmed	2008	Fertil Steril	10.1016/j.fertnstert.2008.03.061
Pubmed	2008	Am J Reprod Immunol	10.1111/j.1600-0897.2008.00644.x
Pubmed	2008	Fertil Steril	10.1016/j.fertnstert.2006.11.200
Pubmed	2008	Reprod Sci	10.1177/1933719108318598
Pubmed	2008	Eur J Obstet Gynecol Reprod Biol	10.1016/j.ejogrb.2007.05.001
Pubmed	2008	Fertil Steril	10.1016/j.fertnstert.2007.05.014
Pubmed	2008	Eur Respir J	10.1183/09031936.00094206
Pubmed	2008	Immunol Invest	10.1080/08820130701554962
Pubmed	2008	Fertil Steril	10.1016/j.fertnstert.2007.04.048
Pubmed	2008	Sci Total Environ	10.1016/j.scitotenv.2008.05.006
Pubmed	2007	Fertil Steril	10.1016/j.fertnstert.2007.01.055
Pubmed	2007	Int J Gynaecol Obstet	10.1016/j.ijgo.2006.11.016
Pubmed	2007	Acta Obstet Gynecol Scand	10.1080/00016340701417398
Pubmed	2007	Int J Biol Markers	10.5301/jbm.2008.5555
Pubmed	2007	Hum Reprod	10.1093/humrep/del419
Pubmed	2007	Obstet Gynecol	10.1097/01.AOG.0000278572.86019.ae
Pubmed	2007	Eur J Obstet Gynecol Reprod Biol	10.1016/j.ejogrb.2006.04.008
Pubmed	2006	Int Arch Occup Environ Health	10.1007/s00420-006-0114-7
Pubmed	2006	Fertil Steril	10.1016/j.fertnstert.2005.08.046
Pubmed	2006	Fertil Steril	10.1016/j.fertnstert.2005.12.024
Pubmed	2006	Braz J Med Biol Res	10.1590/s0100-879x2006000800015
Pubmed	2006	Aust N Z J Obstet Gynaecol	10.1111/j.1479-828X.2006.00546.x
Pubmed	2006	Fertil Steril	10.1016/j.fertnstert.2005.11.076
Pubmed	2006	Sao Paulo Med J	10.1590/s1516-31802006000400010
Pubmed	2006	Am J Reprod Immunol	10.1111/j.1600-0897.2005.00360.x
Pubmed	2006	Am J Reprod Immunol	10.1111/j.1600-0897.2005.00332.x
Pubmed	2006	Hum Reprod	10.1093/humrep/dei376
Pubmed	2006	Acta Obstet Gynecol Scand	10.1080/00016340500501715
Pubmed	2006	Am J Obstet Gynecol	10.1016/j.ajog.2005.08.064
Pubmed	2006	Fertil Steril	10.1016/j.fertnstert.2005.11.060
Pubmed	2005	Eur J Obstet Gynecol Reprod Biol	10.1016/j.ejogrb.2005.04.003
Pubmed	2005	Hum Reprod	10.1093/humrep/dei001
Pubmed	2005	Eur J Obstet Gynecol Reprod Biol	10.1016/j.ejogrb.2004.11.044
Pubmed	2005	Hum Reprod	10.1093/humrep/deh890
Pubmed	2005	Int J Gynecol Pathol	10.1097/01.rct.0000157091.37057.b4
Pubmed	2005	Mol Hum Reprod	10.1093/molehr/gah127
Pubmed	2005	Hum Reprod	10.1093/humrep/deh525
Pubmed	2005	Eur J Obstet Gynecol Reprod Biol	10.1016/j.ejogrb.2005.03.019
Pubmed	2005	Fertil Steril	10.1016/j.fertnstert.2004.11.039
Pubmed	2005	Gynecol Oncol	10.1016/j.ygyno.2005.07.003
Pubmed	2005	Arch Gynecol Obstet	10.1007/s00404-003-0591-9
Pubmed	2005	Mol Hum Reprod	10.1093/molehr/gah225
Pubmed	2005	Arch Gynecol Obstet	10.1007/s00404-004-0645-7
Pubmed	2005	Mol Hum Reprod	10.1093/molehr/gah131
