# Supplementary material for: An integrated multi-tissue approach for endometriosis candidate biomarkers: a systematic review
Source: Reprod Biol Endocrinol. 2024 Feb 10;22:21. doi: 10.1186/s12958-023-01181-8 (PMC10858544; doi:10.1186/s12958-023-01181-8)
Supplement: Supplementary file 3 — Additional file 3: Additional Table 2. Quantitative summary of significantly modified biomarkers in endometriosis identified by biological compartment [file 12958_2023_1181_MOESM3_ESM.xlsx]

## Sheet: Feuil1
Additional Table 2: Quantitative summary of significantly modified biomarkers in endometriosis identified by biological compartment
	Number of articles	Number of biomarkers identified	Individual biomarkers reproducibly identified within the same compartment
Peripheral Blood	184	444	63
Eutopic Endometrium	92	408	21
Peritoneum and Peritoneal Fluid	74	188	25
Related to Ovary	21	96	3
Urine	13	77	4
Menstrual Blood	2	23	4
Saliva	2	13	0
Feces	1	6	0
Cervical mucus	1	1	0
